# Supplementary material for: Longitudinal Characterization of Immune Response in a Cohort of Children Hospitalized with Multisystem Inflammatory Syndrome
Source: Children (Basel). 2023 Jun 16;10(6):1069. doi: 10.3390/children10061069 (PMC10297301; doi:10.3390/children10061069)
Supplement: Supplementary file 1 [file children-10-01069-s001.zip]

Archive with 7 entries (7 files):
- Supplemental Figure S1.jpg
- Supplemental Figure S2.jpg
- Supplemental Figure S3.jpg
- Supplemental Figure S4.jpg
- Supplemental Figure S5.jpg
- Supplemental Figure S6.jpg
- Table S1-Supplementary Dataset.xlsx
