# Supplementary material for: Longitudinal Characterization of Immune Response in a Cohort of Children Hospitalized with Multisystem Inflammatory Syndrome
Source: Children (Basel). 2023 Jun 16;10(6):1069. doi: 10.3390/children10061069 (PMC10297301; doi:10.3390/children10061069)
Supplement: Supplementary file 1 [file children-10-01069-s001.zip › Table S1-Supplementary Dataset.xlsx]

## Sheet: Patients
Patient	Sex	Age at admission (years or months)	Lenght of hospital stay (days)	Delay from onset of symptoms to hospital admission (days)	Accesso to PICU	Shock	Non-invasive ventilation	Renal involvement	Nervous System Involvement	Gastrointestinal manifestations	Detailed Gastrointestinal manifestations	Respiratory symptoms	Conjuctivitis	Lymphadenopathy	Rash	Extremity edema	Cardiac involvement	Aneurisms	Z-score aneurismi	Detailed cardiac involvement	Therapy group (IVIG:1, IVIG+steroids:2, steroids:3)		IVIG	IVIG dosage (g/kg)	IV methylprednisolone	IV MP dosage (mg/kg/die)	Oral prednisolone	Oral steroid dosage (mg/kg/die)
P1	M	5	16	4	Yes	Yes	Yes	No	No	Yes	abdominal pain; diarrhea	Yes	No	No	No	No	Yes	Yes	2.6	mitral valve regurgitation, left ventricular dysfunction	2	5	Yes	2	Yes	2	Yes	1
P2	M	1	21	8	No	No	No	No	No	No		No	No	No	No	No	Yes	Yes	2.48	mitral valve regurgitation	2	1	Yes	2	Yes	1	No
P3	F	4	8	11	No	No	No	No	No	Yes	epatomegaly	No	No	No	Yes	No	Yes	No			2	4	Yes	2	Yes	1	Yes	1
P4	F	5	14	8	No	No	No	No	No	Yes	vomiting and diarrhea	No	No	No	No	No	Yes	Yes	2.94		2	5	Yes	2	Yes	2	Yes	1
P5	F	2	9	4	No	No	No	No	No	Yes	abdominal pain; diarrhea	No	No	No	No	No	No	No			1	2	Yes	2	No		No
P6	M	5	5	7	No	No	No	No	No	Yes	vomiting and diarrhea	Yes	No	No	No	No	No	No			2	5	Yes	2	Yes	2	Yes	1
P7	F	7	12	2	No	No	No	No	No	Yes	abdominal pain; diarrhea	Yes	No	No	Yes	No	Yes	No		myocarditis	1	7	Yes	2	Yes	2	Yes	0.5
P8	F	10	11	2	Yes	Yes	Yes	No	No	Yes	abdominal pain	Yes	No	No	Yes	No	Yes	No		mitral valve regurgitation	3	10	No		Yes	2	No
P9	M	2	10	6	No	No	No	No	No	No		Yes	No	No	No	No	Yes	Yes	2.18	mitral valve regurgitation, left ventricular dysfunction	2	2	Yes	2	Yes	2	Yes	1
P10	F	10	9	1	No	No	No	Yes	No	Yes	diarrhea; splenomegaly	No	No	No	No	No	No	No			2	10	Yes	2	Yes	2	Yes	1
P11	M	5	9	3	No	No	No	No	Yes	Yes		No	Yes	No	Yes	No	No	No			2	5	Yes	2	Yes	2	Yes	1
P12	M	2	7	4	No	No	No	No	No	Yes	diarrhea	No	No	Yes	No	No	Yes	Yes	2.3		2	2	Yes	2	Yes	2	Yes	1
P13	M	6	7	4	No	No	No	No	No	Yes	terminal ileitis	No	No	No	No	No	No	No			2	6	Yes	2	Yes	2	Yes	1
P14	M	12	10	2	No	No	No	No	No	No		No	Yes	No	Yes	No	Yes	No		left ventricular dysfunction	2	12	Yes	2	Yes	2	Yes	1
P15	F	10	14	25	No	No	No	No	No	No		No	No	No	Yes	Yes	No	No			2	10	Yes	2	No		Yes	1
P16	F	3	15	2	Yes	No	No	Yes	Yes	Yes	epatosplenomegaly	Yes	Yes	Yes	Yes	Yes	Yes	No		mitral valve regurgitation, pericardial effusion	2	3	Yes	2	Yes	2	Yes	1
P17	F	2	8	1	No	No	No	No	No	No		No	Yes	Yes	Yes	No	Yes	Yes	2.2		2	2	Yes	2	Yes	2	Yes	1
P18	M	3	14	1	No	No	No	No	No	Yes	diarrhea; splenomegaly	No	No	Yes	Yes	No	No	No			3	3	No		No		Yes	1
P19	F	2	10	8	No	No	No	No	No	No		No	No	Yes	Yes	No	No	No			2	2	Yes	2	Yes	2	Yes	1
P20	F	7	8	5	No	Yes	No	No	No	No		Yes	No	Yes	No	No	Yes	No			3	7	No		Yes	2	Yes	1
P21	F	11	14	5	Yes	Yes	Yes	No	No	No		Yes	No	Yes	No	No	Yes	Yes	2.24	left ventricular dysfunction	2	11	Yes	2	Yes	2	Yes	1
P22	M	6	14	2	No	No	No	No	No	Yes		Yes	Yes	Yes	Yes	No	Yes	No		mitral valve regurgitation, myocarditis	2	6	Yes	2	Yes	2	Yes	1
P23	F	11 m	2	6	Yes	Yes	No	No	No	Yes	vomiting and diarrhea	Yes	No	Yes	No	No	Yes	No		pericardial effusion	2	11 m	Yes	2	Yes	2	No
P24	F	11	23	5	No	No	No	No	No	Yes	terminal ileitis; splenomegaly	No	No	No	Yes	No	No	No			3	11	No		No		Yes	0.5
P25	M	4	6	8	No	No	No	No	No	Yes	terminal ileitis	No	No	Yes	Yes	Yes	Yes	No		mitral valve regurgitation	1	4	Yes	2	No		No
P26	M	7	8	4	No	No	No	No	No	Yes	terminal ileitis	Yes	No	No	No	No	No	No			2	7	Yes	2	Yes	2	Yes	1
P27	M	1	23	18	No	No	No	No	No	No		Yes	No	No	Yes	No	No	No			2	1	Yes	1	Yes	2	Yes	1
P28	F	2	22	5	No	No	No	No	No	No		No	Yes	Yes	Yes	Yes	No	No			2	2	Yes	2	Yes	2	Yes	2
P29	M	2	7	5	No	No	No	No	No	Yes	diarrhea	No	Yes	No	Yes	No	No	No			2	2	Yes	2	Yes	2	No
P30	M	17	11	9	Yes	No	No	Yes	No	Yes	epatosplenomegaly; adenitis	No	No	Yes	No	No	Yes	Yes	2.2	biventricular dysfunction	2	17	Yes	2	Yes	2	Yes	1
P31	M	10	11	3	No	No	No	No	No	Yes		Yes	Yes	No	Yes	No	No	No			2	10	Yes	2	Yes	2	Yes	0.5
P32	M	3	27	4	No	No	No	Yes	No	Yes	splenomegaly; adenitis	Yes	Yes	Yes	Yes	Yes	Yes	No		mitral valve regurgitation, myocarditis	2	3	Yes	2	Yes	2	Yes	1
P33	F	9	14	2	No	Yes	No	No	Yes	Yes	biliary sludge	No	No	No	No	No	Yes	No		left ventricular dysfunction	2	9	Yes	2	Yes	2	Yes	1
P34	F	5	7	3	No	No	No	No	No	No		No	Yes	Yes	Yes	No	No	No			1	5	Yes	2	No		No
P35	F	8	10	7	Yes	Yes	Yes	Yes	No	Yes	diarrhea	Yes	No	No	No	No	Yes	Yes	2.9	mitral valve regurgitation, left ventricular dysfunction	2	8	Yes	2	Yes	2	Yes	1
P36	M	9 m	11	4	Yes	No	Yes	No	Yes	Yes	diarrhea	Yes	No	No	Yes	No	Yes	Yes	1.87	mitral valve regurgutation	1	9 m	Yes	2	No		No
P37	M	14	8	1	No	No	No	No	Yes	Yes	abdominal pain; diarrhea	No	No	No	No	No	Yes	No		pericardial effusion, mitral valve regurgitation	2	14	Yes	1	Yes	2	Yes	1
P38	M	14	7	9	Yes	Yes	No	Yes	Yes	Yes	abdominal pain; diarrhea	No	No	No	No	No	Yes	No		left ventricular dysfunction, myocarditis, pericardial effusion	2	14	Yes	2	Yes	1	Yes	0.5
P39	M	14	10	0	No	No	No	No	No	No		No	No	No	No	No	Yes	No		myocarditis		14	No		No		No
P40	M	9	9	5	No	No	No	No	No	Yes	splenomegaly; adenitis	Yes	No	Yes	Yes	No	Yes	No		ECG alterations	1	9	Yes	2	No		No
